# Supplementary material for: Dynamic modelling of microRNA regulation during mesenchymal stem cell differentiation
Source: BMC Syst Biol. 2013 Nov 12;7:124. doi: 10.1186/1752-0509-7-124 (PMC4225824; doi:10.1186/1752-0509-7-124)
Supplement: Additional file 1 — Expression data of network components. Expression data, which contains non-standardised expression differences between stimulation and control of the corresponding 11 network components. [file 1752-0509-7-124-S1.csv]

	miR-494	miR-524-5p	miR-298	miR-500	SOX9	MEF2C	TRPS1	COL2A1	ACAN	COL10A1	SATB2
0h	0	0	0	0	0	0	0	0	0	0	0
3h	-0.1151313194	-0.7033918244	-0.1964265008	0.4551755368	0.9377799655	0.1617184176	0.2461358974	-0.0180494332	-0.083979512	-0.0357482857	0.0397895595
6h	-0.2935287923	-0.6852737244	-0.1684219102	0.4462515066	1.3600964683	0.0076762769	0.7259293483	0.0606376039	0.0466755876	0.0481424426	-0.1119757537
12h	-0.6396154652	-1.2981631676	-0.2319888838	0.6966267483	2.4105866348	0.1243130693	1.2540132317	0.076980975	0.1298934542	0.203319022	-0.1045815616
24h	-0.8407427007	-1.3928200735	-0.2717329648	0.7186750187	2.8172579118	0.1931949568	1.3751524913	0.0432367455	0.0218832418	3.1527866213	0.1410189078
48h	-0.881993218	-1.3045521229	-0.3934510459	0.7576854552	1.703843841	0.0896979984	1.3295401487	0.0309898104	-0.3167888467	4.7225673657	0.0882276467
72h	-0.8195325997	-1.3584316802	-0.0891188574	0.5441227607	2.5553677659	0.427624429	1.8142844536	0.0373769183	0.1480347748	4.7915657359	0.0735131427
120h	-1.0275561745	-1.145521536	-0.1863001367	0.1134724727	3.1283112451	1.3815010463	2.9817399332	2.7872417273	2.7837989718	4.8337104146	1.1402888716
192h	-1.0928268007	-1.2713855139	-1.1560515381	-1.1479435248	3.0084597538	3.2039557063	3.7299043877	5.9663820667	3.5278107965	6.8878017665	1.9301709114
