# Supplementary material for: Dynamic modelling of microRNA regulation during mesenchymal stem cell differentiation
Source: BMC Syst Biol. 2013 Nov 12;7:124. doi: 10.1186/1752-0509-7-124 (PMC4225824; doi:10.1186/1752-0509-7-124)
Supplement: Additional file 2 — Table of connection frequencies from model validation. A table of the network model connections and their relative frequencies in the model validation. [file 1752-0509-7-124-S2.csv]

Regulator	Target	Sign	Freq
MEF2C	COL10A1	1	86
miR-298	MEF2C	-1	100
miR-494	miR-298	-1	97
miR-494	SATB2	-1	60
miR-494	TRPS1	-1	97
miR-500	SATB2	-1	100
miR-500	SOX9	-1	39
miR-524-5p	SOX9	-1	50
miR-524-5p	TRPS1	1	97
SOX9	ACAN	1	98
SOX9	COL10A1	1	67
SOX9	COL2A1	1	99
TGFB1+BMP2	ACAN	-1	30
TGFB1+BMP2	COL2A1	-1	99
TGFB1+BMP2	miR-298	-1	100
TGFB1+BMP2	miR-494	-1	98
TGFB1+BMP2	miR-500	1	100
TGFB1+BMP2	miR-524-5p	-1	100
TGFB1+BMP2	TRPS1	1	99
TRPS1	miR-298	-1	93
TRPS1	miR-500	-1	88
