# Supplementary material for: Dynamic modelling of microRNA regulation during mesenchymal stem cell differentiation
Source: BMC Syst Biol. 2013 Nov 12;7:124. doi: 10.1186/1752-0509-7-124 (PMC4225824; doi:10.1186/1752-0509-7-124)
Supplement: Additional file 4 — Expression data for network validation. Expression data of the validation experiments which investigated the impact of miR-524-5p overexpression on the expression level of SOX9, COL2A1, COL10A1 and ACAN. [file 1752-0509-7-124-S4.xls]

## Sheet: RPS27a
				Duplo 1		Duplo 2		Duplo 1 / Duplo 2
Gene				Ct	Expression *10^6 (a.u)	Ct	Expression *10^6 (a.u)	Average Ct	Average expression *10^6 (a.u.)	StDev average expression	StDev cT	StDev relative expression
RPL19	Incomplete			21.55	0.325689	22.37	0.184484	21.96	0.255087	0.0998472	0.579828
	TB			18.84	2.13106	19.18	1.68362	19.01	1.90734	0.316383	0.240416
	Mir-524_20			19.24	1.61504	21.24	0.40376	20.24	1.0094	0.856504	1.41421
	Mir-524_40			22.23	0.203284	22.48	0.170941	22.355	0.187112	0.0228701	0.176777
	Mir-524_80			21.02	0.470272	19.58	1.27595	20.3	0.87311	0.569698	1.01823
	Jnk kinase RNAi_20			20.42	0.7128	20.42	0.7128	20.42	0.7128	0	0
	JNK kinase RNAi_40			20.67	0.599391	21.09	0.447999	20.88	0.523695	0.10705	0.296985
	JNK kinase RNAi_80			21.74	0.285501	23.13	0.108937	22.435	0.197219	0.12485	0.982878
	RT-			34.63	3.76124e-05	33.95	6.02603e-05	34.29	4.89364e-05	1.60145e-05	0.480833
	H20			40	9.09495e-07	40	9.09495e-07	40	9.09495e-07	0	0
					1000000		1000000	#DIV/0!	1000000	0	#DIV/0!
					1000000		1000000	#DIV/0!	1000000	0	#DIV/0!
					1000000		1000000	#DIV/0!	1000000	0	#DIV/0!
					1000000		1000000	#DIV/0!	1000000	0	#DIV/0!
					1000000		1000000	#DIV/0!	1000000	0	#DIV/0!
					1000000		1000000	#DIV/0!	1000000	0	#DIV/0!
					1000000		1000000	#DIV/0!	1000000	0	#DIV/0!
					1000000		1000000	#DIV/0!	1000000	0	#DIV/0!
					1000000		1000000	#DIV/0!	1000000	0	#DIV/0!
					1000000		1000000	#DIV/0!	1000000	0	#DIV/0!
					1000000		1000000	#DIV/0!	1000000	0	#DIV/0!
					1000000		1000000	#DIV/0!	1000000	0	#DIV/0!
					1000000		1000000	#DIV/0!	1000000	0	#DIV/0!
					1000000		1000000	#DIV/0!	1000000	0	#DIV/0!
					1000000		1000000	#DIV/0!	1000000	0	#DIV/0!
					1000000		1000000	#DIV/0!	1000000	0	#DIV/0!
					1000000		1000000	#DIV/0!	1000000	0	#DIV/0!
					1000000		1000000	#DIV/0!	1000000	0	#DIV/0!
					1000000		1000000	#DIV/0!	1000000	0	#DIV/0!

## Sheet: Collagen II
			Duplo 1		Duplo 2		Duplo 1 / Duplo 2
			Ct	Expression *10^6 (a.u)	Ct	Expression *10^6 (a.u)	Average Ct	Average expression *10^6 (a.u.)	StDev average expression	StDev cT	StDev relative expression	Relative expression	RElatieve STDEV
	Incomplete		32.28	0.000191757	32.07	0.000221803	32.175	0.00020678	2.12458e-05	0.148492		0.000810627	0.000328049
	TB		22.43	0.176969	22.25	0.200485	22.34	0.188727	0.0166286	0.127279		0.0989479	0.0185849
	Mir-524_20		26.24	0.0126175	26.07	0.0141954	26.155	0.0134065	0.00111576	0.120208		0.0132816	0.0113239
	Mir-524_40		28.67	0.00234137	29.23	0.00158816	28.95	0.00196476	0.000532602	0.39598		0.0105004	0.0031224
	Mir-524_80		28.28	0.00306812	28.55	0.00254445	28.415	0.00280628	0.000370289	0.190919		0.00321412	0.00213965
	Jnk kinase RNAi _20		24.58	0.0398733	24.65	0.0379849	24.615	0.0389291	0.00133536	0.0494975		0.0546144	0.0018734
	Jnk kinase RNAi_40		25.02	0.029392	24.82	0.0337626	24.92	0.0315773	0.00309044	0.141421		0.0602971	0.0136654
	Jnk kinase RNAi_80		26.54	0.0102486	26.45	0.0109083	26.495	0.0105784	0.000466481	0.0636396		0.053638	0.0340378
	RT-		32.77	0.000136536	32.3	0.000189117	32.535	0.000162827	3.71806e-05	0.33234		3.32731	1.32774
	H20		32.56	0.00015793	32.24	0.000197148	32.4	0.000177539	2.77318e-05	0.226274		195.206	30.4915

## Sheet: Aggrecan
		Duplo 1		Duplo 2		Duplo 1 / Duplo 2
		Ct	Expression *10^6 (a.u)	Ct	Expression *10^6 (a.u)	Average Ct	Average expression *10^6 (a.u.)	StDev average expression	StDev cT	StDev relative expression	Relative expression	RElatieve STDEV
Incomplete		29.16	0.00166711	29.17	0.0016556	29.165	0.00166136	8.14276e-06	0.00707107		0.00651291	0.00399064
TB		17.63	4.92993	17.92	4.0322	17.775	4.48107	0.634792	0.205061		2.34938	0.477385
Mir-524_20		19.77	1.1185	19.92	1.00805	19.845	1.06328	0.0781011	0.106066		1.05338	0.894549
Mir-524_40		22.19	0.208999	22.31	0.192318	22.25	0.200659	0.011795	0.0848528		1.0724	0.13202
Mir-524_80		21.11	0.441832	21.28	0.392719	21.195	0.417275	0.034728	0.120208		0.477918	0.312058
GFP_20		18.88	2.07278	19.01	1.89417	18.945	1.98348	0.126295	0.0919239		2.78266	0.122708
GFP_40		18.67	2.39756	18.74	2.28401	18.705	2.34079	0.0802944	0.0494975		4.46975	1.13688
GFP_80		20.36	0.743069	20.43	0.707876	20.395	0.725473	0.0248854	0.0494975		3.67851	2.40285
RT-		31.97	0.000237723	32.51	0.000163499	32.24	0.000200611	5.24843e-05	0.381838		4.09942	4.41288
H20		39.36	1.41729e-06	40	9.09495e-07	39.68	1.16339e-06	3.59067e-07	0.452548		1.27916	1.47762

## Sheet: Collagen X
		Duplo 1		Duplo 2		Duplo 1 / Duplo 2
		Ct	Expression *10^6 (a.u)	Ct	Expression *10^6 (a.u)	Average Ct	Average expression *10^6 (a.u.)	StDev average expression	StDev cT	StDev relative expression	Relative expression	RElatieve STDEV
Incomplete		32.29	0.000190433	33.29	9.52163e-05	32.79	0.000142824	6.73281e-05	0.707107		0.000559906	0.000226585
TB		20.83	0.53647	21.07	0.454253	20.95	0.495361	0.0581358	0.169706		0.259713	0.0487807
Mir-524_20		23.98	0.0604367	23.91	0.0634414	23.945	0.0619391	0.00212465	0.0494975		0.0613623	0.0523175
Mir-524_40		26.15	0.0134297	26.12	0.0137119	26.135	0.0135708	0.000199536	0.0212132		0.0725274	0.0215666
Mir-524_80		26.06	0.0142941	26.01	0.0147982	26.035	0.0145462	0.00035644	0.0353553		0.0166602	0.0110907
GFP_20		21.88	0.259098	21.97	0.243428	21.925	0.251263	0.01108	0.0636396		0.352502	0.0120916
GFP_40		22.72	0.144743	22.41	0.179439	22.565	0.162091	0.0245338	0.219203		0.309515	0.0701465
GFP_80		24.04	0.0579748	23.71	0.072875	23.875	0.0654249	0.0105361	0.233345		0.331737	0.210515
RT-		35.05	2.81124e-05	37.7	4.47888e-06	36.375	1.62957e-05	1.67115e-05	1.87383		0.332997	0.13288
H20		36.4	1.10283e-05	39.71	1.11198e-06	38.055	6.07014e-06	7.01189e-06	2.34052		6.67419	1.04252
